# Supplementary material for: Selection and Incorporation of siRNA Carrying Non-Viral Vector for Sustained Delivery from Gellan Gum Hydrogels
Source: Pharmaceutics. 2021 Sep 23;13(10):1546. doi: 10.3390/pharmaceutics13101546 (PMC8540443; doi:10.3390/pharmaceutics13101546)
Supplement: Supplementary file 1 [file pharmaceutics-13-01546-s001.zip]

Archive with 1 entries (1 files):
- pharmaceutics-1367228-SM.pdf
